# Supplementary material for: Looking for interaction: quantitative measurement of research utilization by Dutch local health officials
Source: Health Res Policy Syst. 2012 Mar 13;10:9. doi: 10.1186/1478-4505-10-9 (PMC3341192; doi:10.1186/1478-4505-10-9)
Supplement: Additional file 1 — The interrelations between the associated variables. [file 1478-4505-10-9-S1.XLS]

## Sheet: Blad1
Correlations
		categorien aantal besproken onderwerpen	Waren de epidemiologische rapportage(s) op gemeentelijk of regionaal niveau?	Gemeentegrootte volgens CBS categorisering	Gemeente stedelijkheid volgens CBS categorisering	categorien aantal jaar werkzaam als vgz ambtenaar binnen gemeente	aandachtsgebieden	opleidingcategorien	Welk type onderzoek	Van wie kwam het initiatief voor het formuleren van de laatste nota VGZ?	categorien nota's	Heeft de Griffie een actieve rol gespeeld in de procesbegeleiding van de nota VGZ?	nota gecombineerd met ander beleidsterrein	Is er een inspraakronde geweest?	Zijn er gemeenteraadsleden/commissielden betrokken geweest bij beleidsvoorbereiding VGZ voordat de conceptnita in de commissie zelf werd besproken?	gebruik onderzoekspublicaties buiten GGD	zorginstellingen betrokken bij beleidsproces	zorgvragers betrokken bij beleidsproces	gemeente collega betrokken bij beleidsproces	cat betrokken ggd epidemiologisch onderzoek	GGD en specifiek epidemiologie betrokken bij nota ontwikkeling	presentatie epi rapport door GGD totale populatie	rapportage voldoende beleidsrelevant	rapportage voldoende actueel	rapportage op tijd onder mijn aandacht	tevreden over opbouw	begrijpelijk	voldoende regionaal getint	voldoende lokaal getint	toon van mediaberichten epi rapportage	vertrouwen in GGD geloofwaardig als leverancier van onderzoek	vertrouwen in GGD voldoende duidelijk waar resultaten op zijn gebaseerd	sluiten goed aan bij mijn persoonlijke kennis en en visie tav gezondheidsbeleid	passen, volgens mijn persoonlijke inschatting, binnen de heersende politieke visie binnen mijn gemeente	samenhang tussen gezondheid en andere relevante beleidsterreinen voldoende duidelijk
categorien aantal besproken onderwerpen	Pearson Correlation	1	0.15	-0.089	,200*	0.014	0.119	-0.036	,166*	-0.122	-,341**	0.082	,171*	-0.078	-0.094	0.132	-,196*	-0.084	0.138	0.052	-0.073	-0.013	,163*	,162*	0.027	0.15	-0.013	0.097	,223**	-0.103	-0.047	-0.113	-0.035	0.072	0.154
	Sig. (2-tailed)		0.07	0.272	0.013	0.867	0.14	0.653	0.039	0.13	0	0.31	0.033	0.337	0.245	0.102	0.015	0.298	0.087	0.521	0.37	0.868	0.043	0.044	0.737	0.063	0.877	0.229	0.005	0.201	0.562	0.163	0.663	0.371	0.055
	N	155	147	155	155	155	155	155	155	155	155	155	155	155	155	155	155	155	155	155	155	155	155	155	155	155	155	155	155	155	155	155	155	155	155
Waren de epidemiologische rapportage(s) op gemeentelijk of regionaal niveau?	Pearson Correlation	0.15	1	-0.098	0.153	0.158	0.005	-0.011	-0.017	0.041	-0.013	0.109	0.081	0.026	0.092	-0.002	-0.042	0.115	-0.06	0.029	-0.051	0.052	-0.131	-0.052	-0.034	0.043	-0.028	0.037	-0.007	0.047	0.081	0.091	-0.065	-0.047	0.053
	Sig. (2-tailed)	0.07		0.239	0.065	0.056	0.952	0.892	0.835	0.623	0.875	0.188	0.328	0.753	0.267	0.981	0.611	0.166	0.472	0.73	0.543	0.532	0.113	0.531	0.682	0.606	0.733	0.656	0.936	0.57	0.329	0.271	0.433	0.574	0.521
	N	147	147	147	147	147	147	147	147	147	147	147	147	147	147	147	147	147	147	147	147	147	147	147	147	147	147	147	147	147	147	147	147	147	147
Gemeentegrootte volgens CBS categorisering	Pearson Correlation	-0.089	-0.098	1	-,692**	-0.091	-,164*	0.137	0.099	0.079	-0.131	-0.156	-0.048	-0.014	-0.072	-,219**	-0.033	0.021	0.039	0.093	-,217**	-0.126	-0.084	-0.02	0.104	-0.03	0.084	0.001	0.013	-0.111	-0.107	-0.101	-0.12	-0.107	-,166*
	Sig. (2-tailed)	0.272	0.239		0	0.262	0.042	0.089	0.221	0.326	0.105	0.052	0.553	0.86	0.372	0.006	0.687	0.792	0.63	0.25	0.007	0.119	0.299	0.802	0.196	0.71	0.299	0.986	0.874	0.169	0.186	0.213	0.137	0.183	0.039
	N	155	147	155	155	155	155	155	155	155	155	155	155	155	155	155	155	155	155	155	155	155	155	155	155	155	155	155	155	155	155	155	155	155	155
Gemeente stedelijkheid volgens CBS categorisering	Pearson Correlation	,200*	0.153	-,692**	1	,243**	0.074	-0.05	0.005	-0.032	0.1	0.114	0.157	0.002	-0.034	0.139	-0.045	0.003	-0.017	-0.092	,192*	0.131	0.127	0.024	-0.009	0.151	-0.009	0.109	0.039	-0.048	0.098	0.034	0.114	0.078	,186*
	Sig. (2-tailed)	0.013	0.065	0		0.002	0.361	0.536	0.946	0.69	0.218	0.157	0.051	0.98	0.677	0.085	0.578	0.966	0.837	0.256	0.017	0.105	0.114	0.77	0.913	0.06	0.913	0.178	0.626	0.555	0.223	0.678	0.156	0.337	0.02
	N	155	147	155	155	155	155	155	155	155	155	155	155	155	155	155	155	155	155	155	155	155	155	155	155	155	155	155	155	155	155	155	155	155	155
categorien aantal jaar werkzaam als vgz ambtenaar binnen gemeente	Pearson Correlation	0.014	0.158	-0.091	,243**	1	0.029	-0.018	0.074	-0.006	-0.034	0.024	0.074	-0.002	-0.02	0.057	-0.101	-0.085	-0.058	,241**	-0.13	-0.017	,196*	0.068	0.036	,189*	0.095	0.132	0.045	-,165*	0.148	0.122	0.025	0.034	,184*
	Sig. (2-tailed)	0.867	0.056	0.262	0.002		0.723	0.82	0.358	0.942	0.673	0.765	0.359	0.982	0.806	0.48	0.213	0.292	0.475	0.003	0.107	0.83	0.015	0.4	0.654	0.018	0.242	0.101	0.575	0.041	0.065	0.132	0.756	0.678	0.022
	N	155	147	155	155	155	155	155	155	155	155	155	155	155	155	155	155	155	155	155	155	155	155	155	155	155	155	155	155	155	155	155	155	155	155
aandachtsgebieden	Pearson Correlation	0.119	0.005	-,164*	0.074	0.029	1	-0.028	-0.095	-0.013	-0.155	0.027	0.006	-0.007	-0.046	0.128	-0.006	-0.109	0.04	-0.007	-0.013	-0.017	0.024	-0.051	-0.002	-0.012	-0.079	-0.084	0.078	-0.06	-0.101	-0.054	-0.009	0.08	0.096
	Sig. (2-tailed)	0.14	0.952	0.042	0.361	0.723		0.733	0.238	0.872	0.054	0.743	0.943	0.928	0.573	0.113	0.941	0.178	0.624	0.928	0.872	0.838	0.765	0.528	0.984	0.88	0.33	0.3	0.332	0.458	0.211	0.502	0.914	0.324	0.237
	N	155	147	155	155	155	155	155	155	155	155	155	155	155	155	155	155	155	155	155	155	155	155	155	155	155	155	155	155	155	155	155	155	155	155
opleidingcategorien	Pearson Correlation	-0.036	-0.011	0.137	-0.05	-0.018	-0.028	1	-0.001	0.022	-0.035	-0.03	-0.155	0.011	-0.117	0.056	-,190*	0.012	-0.072	-0.092	0.055	-0.149	-0.019	-0.07	0.084	0.025	-0.05	-0.069	-0.063	-,171*	0.06	0.063	0.053	0.135	-0.097
	Sig. (2-tailed)	0.653	0.892	0.089	0.536	0.82	0.733		0.988	0.783	0.665	0.711	0.054	0.889	0.146	0.49	0.018	0.884	0.372	0.252	0.493	0.064	0.814	0.388	0.301	0.76	0.537	0.391	0.437	0.034	0.456	0.435	0.511	0.093	0.23
	N	155	147	155	155	155	155	155	155	155	155	155	155	155	155	155	155	155	155	155	155	155	155	155	155	155	155	155	155	155	155	155	155	155	155
Welk type onderzoek	Pearson Correlation	,166*	-0.017	0.099	0.005	0.074	-0.095	-0.001	1	0.001	0.05	-0.134	0.101	0.048	0.06	0.068	-0.067	-0.06	0.147	0.071	-0.044	0.024	0.066	-0.022	-0.067	0.132	,172*	,170*	0.117	-0.024	0.042	-0.009	-0.019	-0.056	0.099
	Sig. (2-tailed)	0.039	0.835	0.221	0.946	0.358	0.238	0.988		0.992	0.538	0.096	0.213	0.555	0.461	0.402	0.405	0.46	0.068	0.377	0.583	0.765	0.414	0.782	0.405	0.101	0.033	0.034	0.147	0.764	0.606	0.912	0.816	0.489	0.221
	N	155	147	155	155	155	155	155	155	155	155	155	155	155	155	155	155	155	155	155	155	155	155	155	155	155	155	155	155	155	155	155	155	155	155
Van wie kwam het initiatief voor het formuleren van de laatste nota VGZ?	Pearson Correlation	-0.122	0.041	0.079	-0.032	-0.006	-0.013	0.022	0.001	1	0.098	0.065	-0.107	0.121	0.015	-0.126	-0.015	0.121	-0.092	-0.036	-0.132	-0.086	-0.073	-0.034	0.079	0.053	0.013	-0.031	-0.037	-0.012	0.039	-0.022	-0.074	-0.096	-0.016
	Sig. (2-tailed)	0.13	0.623	0.326	0.69	0.942	0.872	0.783	0.992		0.223	0.424	0.185	0.134	0.853	0.12	0.849	0.133	0.253	0.653	0.102	0.285	0.368	0.672	0.331	0.509	0.871	0.698	0.646	0.881	0.631	0.783	0.357	0.233	0.847
	N	155	147	155	155	155	155	155	155	155	155	155	155	155	155	155	155	155	155	155	155	155	155	155	155	155	155	155	155	155	155	155	155	155	155
categorien nota's	Pearson Correlation	-,341**	-0.013	-0.131	0.1	-0.034	-0.155	-0.035	0.05	0.098	1	-0.041	-0.122	0.114	-0.001	-0.021	0.06	0.089	-0.045	0.004	-0.006	0.099	-0.087	-0.057	-0.047	-0.071	-0.002	0.018	-0.089	,233**	0.017	-0.033	-0.074	-0.053	-0.042
	Sig. (2-tailed)	0	0.875	0.105	0.218	0.673	0.054	0.665	0.538	0.223		0.614	0.13	0.16	0.991	0.796	0.456	0.271	0.576	0.957	0.94	0.221	0.281	0.481	0.559	0.382	0.976	0.828	0.268	0.004	0.83	0.679	0.36	0.515	0.606
	N	155	147	155	155	155	155	155	155	155	155	155	155	155	155	155	155	155	155	155	155	155	155	155	155	155	155	155	155	155	155	155	155	155	155
Heeft de Griffie een actieve rol gespeeld in de procesbegeleiding van de nota VGZ?	Pearson Correlation	0.082	0.109	-0.156	0.114	0.024	0.027	-0.03	-0.134	0.065	-0.041	1	,173*	-0.121	-0.011	-0.017	0.061	-0.095	0.003	-0.009	0.022	-0.009	-0.014	0.1	0.026	0.142	0.104	0.008	-0.036	-0.041	0.036	-0.023	-0.031	0.065	,176*
	Sig. (2-tailed)	0.31	0.188	0.052	0.157	0.765	0.743	0.711	0.096	0.424	0.614		0.032	0.133	0.896	0.837	0.453	0.238	0.967	0.91	0.788	0.914	0.86	0.215	0.747	0.078	0.199	0.924	0.652	0.614	0.653	0.776	0.698	0.422	0.029
	N	155	147	155	155	155	155	155	155	155	155	155	155	155	155	155	155	155	155	155	155	155	155	155	155	155	155	155	155	155	155	155	155	155	155
nota gecombineerd met ander beleidsterrein	Pearson Correlation	,171*	0.081	-0.048	0.157	0.074	0.006	-0.155	0.101	-0.107	-0.122	,173*	1	0.047	-0.019	0.105	-0.047	-,197*	-0.037	-0.116	0.067	0.117	-,224**	-0.043	-0.086	0.019	-0.04	0.046	-0.074	-0.097	-0.1	-0.018	-0.115	-0.093	0.009
	Sig. (2-tailed)	0.033	0.328	0.553	0.051	0.359	0.943	0.054	0.213	0.185	0.13	0.032		0.564	0.812	0.192	0.558	0.014	0.646	0.152	0.408	0.147	0.005	0.596	0.288	0.819	0.621	0.571	0.363	0.231	0.214	0.827	0.154	0.248	0.908
	N	155	147	155	155	155	155	155	155	155	155	155	155	155	155	155	155	155	155	155	155	155	155	155	155	155	155	155	155	155	155	155	155	155	155
Is er een inspraakronde geweest?	Pearson Correlation	-0.078	0.026	-0.014	0.002	-0.002	-0.007	0.011	0.048	0.121	0.114	-0.121	0.047	1	0.076	-0.012	,203*	,200*	0.149	-,177*	-0.036	0.114	-0.097	-0.024	-0.113	0.094	0.046	0.005	-0.063	0.11	0.036	0.025	0.007	0.036	0.023
	Sig. (2-tailed)	0.337	0.753	0.86	0.98	0.982	0.928	0.889	0.555	0.134	0.16	0.133	0.564		0.349	0.885	0.011	0.012	0.063	0.028	0.653	0.158	0.232	0.771	0.162	0.244	0.569	0.952	0.436	0.175	0.653	0.756	0.936	0.655	0.774
	N	155	147	155	155	155	155	155	155	155	155	155	155	155	155	155	155	155	155	155	155	155	155	155	155	155	155	155	155	155	155	155	155	155	155
Zijn er gemeenteraadsleden/commissielden betrokken geweest bij beleidsvoorbereiding VGZ voordat de conceptnita in de commissie zelf werd besproken?	Pearson Correlation	-0.094	0.092	-0.072	-0.034	-0.02	-0.046	-0.117	0.06	0.015	-0.001	-0.011	-0.019	0.076	1	0.004	0.077	,203*	-,186*	,190*	0.157	,173*	0.101	0.145	-0.089	0.027	0.09	-0.028	0.039	0.012	0.039	0	-0.044	-0.084	-0.008
	Sig. (2-tailed)	0.245	0.267	0.372	0.677	0.806	0.573	0.146	0.461	0.853	0.991	0.896	0.812	0.349		0.964	0.34	0.012	0.02	0.018	0.051	0.032	0.209	0.072	0.268	0.743	0.263	0.729	0.629	0.881	0.632	0.999	0.585	0.297	0.917
	N	155	147	155	155	155	155	155	155	155	155	155	155	155	155	155	155	155	155	155	155	155	155	155	155	155	155	155	155	155	155	155	155	155	155
gebruik onderzoekspublicaties buiten GGD	Pearson Correlation	0.132	-0.002	-,219**	0.139	0.057	0.128	0.056	0.068	-0.126	-0.021	-0.017	0.105	-0.012	0.004	1	0.016	0.04	0.046	-0.012	0.145	0.019	0.106	0.045	0.036	-0.082	-0.05	0.02	0.102	-0.025	0.104	0.099	0.094	,232**	0.099
	Sig. (2-tailed)	0.102	0.981	0.006	0.085	0.48	0.113	0.49	0.402	0.12	0.796	0.837	0.192	0.885	0.964		0.842	0.618	0.569	0.885	0.071	0.81	0.187	0.581	0.655	0.313	0.54	0.807	0.207	0.759	0.2	0.218	0.243	0.004	0.22
	N	155	147	155	155	155	155	155	155	155	155	155	155	155	155	155	155	155	155	155	155	155	155	155	155	155	155	155	155	155	155	155	155	155	155
zorginstellingen betrokken bij beleidsproces	Pearson Correlation	-,196*	-0.042	-0.033	-0.045	-0.101	-0.006	-,190*	-0.067	-0.015	0.06	0.061	-0.047	,203*	0.077	0.016	1	,216**	0.055	-0.035	0.154	0.097	0.059	,161*	0.104	-0.019	0.049	-0.036	0.017	0.026	0.062	0.061	0.019	0.045	0.078
	Sig. (2-tailed)	0.015	0.611	0.687	0.578	0.213	0.941	0.018	0.405	0.849	0.456	0.453	0.558	0.011	0.34	0.842		0.007	0.497	0.662	0.055	0.231	0.468	0.045	0.199	0.81	0.541	0.658	0.835	0.748	0.446	0.45	0.811	0.582	0.337
	N	155	147	155	155	155	155	155	155	155	155	155	155	155	155	155	155	155	155	155	155	155	155	155	155	155	155	155	155	155	155	155	155	155	155
zorgvragers betrokken bij beleidsproces	Pearson Correlation	-0.084	0.115	0.021	0.003	-0.085	-0.109	0.012	-0.06	0.121	0.089	-0.095	-,197*	,200*	,203*	0.04	,216**	1	0.064	0.095	0.108	0.001	0.014	0.033	0.055	-0.04	-0.134	-0.133	0.005	-0.003	0	-0.006	0.011	-0.001	0.014
	Sig. (2-tailed)	0.298	0.166	0.792	0.966	0.292	0.178	0.884	0.46	0.133	0.271	0.238	0.014	0.012	0.012	0.618	0.007		0.429	0.238	0.182	0.993	0.866	0.686	0.495	0.622	0.098	0.099	0.951	0.975	0.998	0.944	0.891	0.988	0.864
	N	155	147	155	155	155	155	155	155	155	155	155	155	155	155	155	155	155	155	155	155	155	155	155	155	155	155	155	155	155	155	155	155	155	155
gemeente collega betrokken bij beleidsproces	Pearson Correlation	0.138	-0.06	0.039	-0.017	-0.058	0.04	-0.072	0.147	-0.092	-0.045	0.003	-0.037	0.149	-,186*	0.046	0.055	0.064	1	-,170*	0.006	-0.118	0.065	0.068	0.01	0.079	0.087	0.015	-0.02	0.071	0.031	-0.029	0.056	0.143	0.152
	Sig. (2-tailed)	0.087	0.472	0.63	0.837	0.475	0.624	0.372	0.068	0.253	0.576	0.967	0.646	0.063	0.02	0.569	0.497	0.429		0.034	0.944	0.144	0.424	0.4	0.898	0.327	0.283	0.858	0.809	0.377	0.697	0.724	0.486	0.075	0.058
	N	155	147	155	155	155	155	155	155	155	155	155	155	155	155	155	155	155	155	155	155	155	155	155	155	155	155	155	155	155	155	155	155	155	155
cat betrokken ggd epidemiologisch onderzoek	Pearson Correlation	0.052	0.029	0.093	-0.092	,241**	-0.007	-0.092	0.071	-0.036	0.004	-0.009	-0.116	-,177*	,190*	-0.012	-0.035	0.095	-,170*	1	-0.078	-0.02	,194*	,163*	0.087	0.066	,212**	,171*	,200*	-,208**	0.051	0.068	0.007	-0.058	0.072
	Sig. (2-tailed)	0.521	0.73	0.25	0.256	0.003	0.928	0.252	0.377	0.653	0.957	0.91	0.152	0.028	0.018	0.885	0.662	0.238	0.034		0.333	0.808	0.015	0.042	0.283	0.412	0.008	0.034	0.012	0.01	0.529	0.401	0.936	0.476	0.375
	N	155	147	155	155	155	155	155	155	155	155	155	155	155	155	155	155	155	155	155	155	155	155	155	155	155	155	155	155	155	155	155	155	155	155
GGD en specifiek epidemiologie betrokken bij nota ontwikkeling	Pearson Correlation	-0.073	-0.051	-,217**	,192*	-0.13	-0.013	0.055	-0.044	-0.132	-0.006	0.022	0.067	-0.036	0.157	0.145	0.154	0.108	0.006	-0.078	1	,190*	0.004	-0.046	-0.026	-0.1	-0.137	-0.139	-0.069	-0.047	-0.028	-0.05	0.001	0.027	-0.095
	Sig. (2-tailed)	0.37	0.543	0.007	0.017	0.107	0.872	0.493	0.583	0.102	0.94	0.788	0.408	0.653	0.051	0.071	0.055	0.182	0.944	0.333		0.018	0.962	0.569	0.751	0.216	0.089	0.084	0.39	0.56	0.727	0.54	0.991	0.739	0.242
	N	155	147	155	155	155	155	155	155	155	155	155	155	155	155	155	155	155	155	155	155	155	155	155	155	155	155	155	155	155	155	155	155	155	155
presentatie epi rapport door GGD totale populatie	Pearson Correlation	-0.013	0.052	-0.126	0.131	-0.017	-0.017	-0.149	0.024	-0.086	0.099	-0.009	0.117	0.114	,173*	0.019	0.097	0.001	-0.118	-0.02	,190*	1	-0.066	-0.15	-,210**	-0.074	-0.145	-0.016	-0.047	,257**	-0.065	-0.049	-0.081	-0.136	-0.085
	Sig. (2-tailed)	0.868	0.532	0.119	0.105	0.83	0.838	0.064	0.765	0.285	0.221	0.914	0.147	0.158	0.032	0.81	0.231	0.993	0.144	0.808	0.018		0.414	0.062	0.009	0.363	0.071	0.846	0.558	0.001	0.425	0.542	0.315	0.092	0.293
	N	155	147	155	155	155	155	155	155	155	155	155	155	155	155	155	155	155	155	155	155	155	155	155	155	155	155	155	155	155	155	155	155	155	155
rapportage voldoende beleidsrelevant	Pearson Correlation	,163*	-0.131	-0.084	0.127	,196*	0.024	-0.019	0.066	-0.073	-0.087	-0.014	-,224**	-0.097	0.101	0.106	0.059	0.014	0.065	,194*	0.004	-0.066	1	,596**	,455**	,496**	,482**	,420**	,415**	-0.156	,360**	,318**	,335**	,377**	,428**
	Sig. (2-tailed)	0.043	0.113	0.299	0.114	0.015	0.765	0.814	0.414	0.368	0.281	0.86	0.005	0.232	0.209	0.187	0.468	0.866	0.424	0.015	0.962	0.414		0	0	0	0	0	0	0.052	0	0	0	0	0
	N	155	147	155	155	155	155	155	155	155	155	155	155	155	155	155	155	155	155	155	155	155	155	155	155	155	155	155	155	155	155	155	155	155	155
rapportage voldoende actueel	Pearson Correlation	,162*	-0.052	-0.02	0.024	0.068	-0.051	-0.07	-0.022	-0.034	-0.057	0.1	-0.043	-0.024	0.145	0.045	,161*	0.033	0.068	,163*	-0.046	-0.15	,596**	1	,363**	,398**	,416**	,285**	,410**	-,211**	,271**	,259**	,289**	,314**	,301**
	Sig. (2-tailed)	0.044	0.531	0.802	0.77	0.4	0.528	0.388	0.782	0.672	0.481	0.215	0.596	0.771	0.072	0.581	0.045	0.686	0.4	0.042	0.569	0.062	0		0	0	0	0	0	0.009	0.001	0.001	0	0	0
	N	155	147	155	155	155	155	155	155	155	155	155	155	155	155	155	155	155	155	155	155	155	155	155	155	155	155	155	155	155	155	155	155	155	155
rapportage op tijd onder mijn aandacht	Pearson Correlation	0.027	-0.034	0.104	-0.009	0.036	-0.002	0.084	-0.067	0.079	-0.047	0.026	-0.086	-0.113	-0.089	0.036	0.104	0.055	0.01	0.087	-0.026	-,210**	,455**	,363**	1	,229**	,346**	,240**	,258**	-,179*	,212**	,204*	,316**	,324**	0.09
	Sig. (2-tailed)	0.737	0.682	0.196	0.913	0.654	0.984	0.301	0.405	0.331	0.559	0.747	0.288	0.162	0.268	0.655	0.199	0.495	0.898	0.283	0.751	0.009	0	0		0.004	0	0.003	0.001	0.026	0.008	0.011	0	0	0.266
	N	155	147	155	155	155	155	155	155	155	155	155	155	155	155	155	155	155	155	155	155	155	155	155	155	155	155	155	155	155	155	155	155	155	155
tevreden over opbouw	Pearson Correlation	0.15	0.043	-0.03	0.151	,189*	-0.012	0.025	0.132	0.053	-0.071	0.142	0.019	0.094	0.027	-0.082	-0.019	-0.04	0.079	0.066	-0.1	-0.074	,496**	,398**	,229**	1	,633**	,622**	,492**	-,236**	,413**	,333**	,486**	,442**	,616**
	Sig. (2-tailed)	0.063	0.606	0.71	0.06	0.018	0.88	0.76	0.101	0.509	0.382	0.078	0.819	0.244	0.743	0.313	0.81	0.622	0.327	0.412	0.216	0.363	0	0	0.004		0	0	0	0.003	0	0	0	0	0
	N	155	147	155	155	155	155	155	155	155	155	155	155	155	155	155	155	155	155	155	155	155	155	155	155	155	155	155	155	155	155	155	155	155	155
begrijpelijk	Pearson Correlation	-0.013	-0.028	0.084	-0.009	0.095	-0.079	-0.05	,172*	0.013	-0.002	0.104	-0.04	0.046	0.09	-0.05	0.049	-0.134	0.087	,212**	-0.137	-0.145	,482**	,416**	,346**	,633**	1	,612**	,485**	-,182*	,297**	,250**	,389**	,284**	,449**
	Sig. (2-tailed)	0.877	0.733	0.299	0.913	0.242	0.33	0.537	0.033	0.871	0.976	0.199	0.621	0.569	0.263	0.54	0.541	0.098	0.283	0.008	0.089	0.071	0	0	0	0		0	0	0.023	0	0.002	0	0	0
	N	155	147	155	155	155	155	155	155	155	155	155	155	155	155	155	155	155	155	155	155	155	155	155	155	155	155	155	155	155	155	155	155	155	155
voldoende regionaal getint	Pearson Correlation	0.097	0.037	0.001	0.109	0.132	-0.084	-0.069	,170*	-0.031	0.018	0.008	0.046	0.005	-0.028	0.02	-0.036	-0.133	0.015	,171*	-0.139	-0.016	,420**	,285**	,240**	,622**	,612**	1	,526**	-0.118	,374**	,324**	,339**	,278**	,474**
	Sig. (2-tailed)	0.229	0.656	0.986	0.178	0.101	0.3	0.391	0.034	0.698	0.828	0.924	0.571	0.952	0.729	0.807	0.658	0.099	0.858	0.034	0.084	0.846	0	0	0.003	0	0		0	0.143	0	0	0	0	0
	N	155	147	155	155	155	155	155	155	155	155	155	155	155	155	155	155	155	155	155	155	155	155	155	155	155	155	155	155	155	155	155	155	155	155
voldoende lokaal getint	Pearson Correlation	,223**	-0.007	0.013	0.039	0.045	0.078	-0.063	0.117	-0.037	-0.089	-0.036	-0.074	-0.063	0.039	0.102	0.017	0.005	-0.02	,200*	-0.069	-0.047	,415**	,410**	,258**	,492**	,485**	,526**	1	-0.114	,343**	,289**	,387**	,284**	,446**
	Sig. (2-tailed)	0.005	0.936	0.874	0.626	0.575	0.332	0.437	0.147	0.646	0.268	0.652	0.363	0.436	0.629	0.207	0.835	0.951	0.809	0.012	0.39	0.558	0	0	0.001	0	0	0		0.158	0	0	0	0	0
	N	155	147	155	155	155	155	155	155	155	155	155	155	155	155	155	155	155	155	155	155	155	155	155	155	155	155	155	155	155	155	155	155	155	155
toon van mediaberichten epi rapportage	Pearson Correlation	-0.103	0.047	-0.111	-0.048	-,165*	-0.06	-,171*	-0.024	-0.012	,233**	-0.041	-0.097	0.11	0.012	-0.025	0.026	-0.003	0.071	-,208**	-0.047	,257**	-0.156	-,211**	-,179*	-,236**	-,182*	-0.118	-0.114	1	-0.043	-0.082	-,212**	-,246**	-,178*
	Sig. (2-tailed)	0.201	0.57	0.169	0.555	0.041	0.458	0.034	0.764	0.881	0.004	0.614	0.231	0.175	0.881	0.759	0.748	0.975	0.377	0.01	0.56	0.001	0.052	0.009	0.026	0.003	0.023	0.143	0.158		0.593	0.313	0.008	0.002	0.027
	N	155	147	155	155	155	155	155	155	155	155	155	155	155	155	155	155	155	155	155	155	155	155	155	155	155	155	155	155	155	155	155	155	155	155
vertrouwen in GGD geloofwaardig als leverancier van onderzoek	Pearson Correlation	-0.047	0.081	-0.107	0.098	0.148	-0.101	0.06	0.042	0.039	0.017	0.036	-0.1	0.036	0.039	0.104	0.062	0	0.031	0.051	-0.028	-0.065	,360**	,271**	,212**	,413**	,297**	,374**	,343**	-0.043	1	,725**	,512**	,422**	,309**
	Sig. (2-tailed)	0.562	0.329	0.186	0.223	0.065	0.211	0.456	0.606	0.631	0.83	0.653	0.214	0.653	0.632	0.2	0.446	0.998	0.697	0.529	0.727	0.425	0	0.001	0.008	0	0	0	0	0.593		0	0	0	0
	N	155	147	155	155	155	155	155	155	155	155	155	155	155	155	155	155	155	155	155	155	155	155	155	155	155	155	155	155	155	155	155	155	155	155
vertrouwen in GGD voldoende duidelijk waar resultaten op zijn gebaseerd	Pearson Correlation	-0.113	0.091	-0.101	0.034	0.122	-0.054	0.063	-0.009	-0.022	-0.033	-0.023	-0.018	0.025	0	0.099	0.061	-0.006	-0.029	0.068	-0.05	-0.049	,318**	,259**	,204*	,333**	,250**	,324**	,289**	-0.082	,725**	1	,524**	,482**	,290**
	Sig. (2-tailed)	0.163	0.271	0.213	0.678	0.132	0.502	0.435	0.912	0.783	0.679	0.776	0.827	0.756	0.999	0.218	0.45	0.944	0.724	0.401	0.54	0.542	0	0.001	0.011	0	0.002	0	0	0.313	0		0	0	0
	N	155	147	155	155	155	155	155	155	155	155	155	155	155	155	155	155	155	155	155	155	155	155	155	155	155	155	155	155	155	155	155	155	155	155
sluiten goed aan bij mijn persoonlijke kennis en en visie tav gezondheidsbeleid	Pearson Correlation	-0.035	-0.065	-0.12	0.114	0.025	-0.009	0.053	-0.019	-0.074	-0.074	-0.031	-0.115	0.007	-0.044	0.094	0.019	0.011	0.056	0.007	0.001	-0.081	,335**	,289**	,316**	,486**	,389**	,339**	,387**	-,212**	,512**	,524**	1	,648**	,437**
	Sig. (2-tailed)	0.663	0.433	0.137	0.156	0.756	0.914	0.511	0.816	0.357	0.36	0.698	0.154	0.936	0.585	0.243	0.811	0.891	0.486	0.936	0.991	0.315	0	0	0	0	0	0	0	0.008	0	0		0	0
	N	155	147	155	155	155	155	155	155	155	155	155	155	155	155	155	155	155	155	155	155	155	155	155	155	155	155	155	155	155	155	155	155	155	155
passen, volgens mijn persoonlijke inschatting, binnen de heersende politieke visie binnen mijn gemeente	Pearson Correlation	0.072	-0.047	-0.107	0.078	0.034	0.08	0.135	-0.056	-0.096	-0.053	0.065	-0.093	0.036	-0.084	,232**	0.045	-0.001	0.143	-0.058	0.027	-0.136	,377**	,314**	,324**	,442**	,284**	,278**	,284**	-,246**	,422**	,482**	,648**	1	,376**
	Sig. (2-tailed)	0.371	0.574	0.183	0.337	0.678	0.324	0.093	0.489	0.233	0.515	0.422	0.248	0.655	0.297	0.004	0.582	0.988	0.075	0.476	0.739	0.092	0	0	0	0	0	0	0	0.002	0	0	0		0
	N	155	147	155	155	155	155	155	155	155	155	155	155	155	155	155	155	155	155	155	155	155	155	155	155	155	155	155	155	155	155	155	155	155	155
samenhang tussen gezondheid en andere relevante beleidsterreinen voldoende duidelijk	Pearson Correlation	0.154	0.053	-,166*	,186*	,184*	0.096	-0.097	0.099	-0.016	-0.042	,176*	0.009	0.023	-0.008	0.099	0.078	0.014	0.152	0.072	-0.095	-0.085	,428**	,301**	0.09	,616**	,449**	,474**	,446**	-,178*	,309**	,290**	,437**	,376**	1
	Sig. (2-tailed)	0.055	0.521	0.039	0.02	0.022	0.237	0.23	0.221	0.847	0.606	0.029	0.908	0.774	0.917	0.22	0.337	0.864	0.058	0.375	0.242	0.293	0	0	0.266	0	0	0	0	0.027	0	0	0	0
	N	155	147	155	155	155	155	155	155	155	155	155	155	155	155	155	155	155	155	155	155	155	155	155	155	155	155	155	155	155	155	155	155	155	155
*. Correlation is significant at the 0.05 level (2-tailed).
**. Correlation is significant at the 0.01 level (2-tailed).

## Sheet: Blad2
Correlations
		Number of public health topics that can be mentioned in the epidemiological reports	Geographical area of the epidemiological research	the size of the municipality	the urban nature of the municipality	the number of years worked as a local health official in this municipality	whether the local health official had to consider other policy issues in his daily job besides public health	educational level of the official	experience in conducting research	Who took the initiative to start the memorandum ?	the composition of the memorandum	Did they receive support in the decision making process from the municipal Registry office	type of the memorandum	Participation of city councilmemebers in preparation of the memorandum	additional research information from other sources	Participation of local health providers in preparation of the memorandum	Participation of local client representatives in preparation of the memorandum	Participation of colleague officials of other policy domains in preparation of the memorandum	the local officials were involved in the research process	Involvement in policy process by RPHS	Epidemiological health reports presented during policy development	Relevant for local health policy (expectations)	Content is sufficiently current (expectations)	Report is presented to me on time (expectations)	Satisfied with the structure of the report (transfer)	Report was easy to understand (transfer)	Sufficient regional information (transfer)	Sufficient local information (transfer)	Media attention (transfer)	RPHS is perceived as a credible source (acceptance)	RPHS made the basis of the epidemiological finding clear (acceptance)	Suited/Fitted well with personal belief system regarding local health policy (acceptance)	Suited the contemporary political vision on public health within the municipality (interpretation)	Sufficiently related to other policy domains (expectations)
Number of public health topics that can be mentioned in the epidemiological reports	Pearson Correlation	1	0.15	-0.089	,200*	0.014	0.119	-0.036	,166*	-0.122	-,341**	0.082	,171*	-0.094	0.132	-,196*	-0.084	0.138	0.052	-0.073	-0.013	,163*	,162*	0.027	0.15	-0.013	0.097	,223**	-0.103	-0.047	-0.113	-0.035	0.072	0.154
	Sig. (2-tailed)		0.07	0.272	0.013	0.867	0.14	0.653	0.039	0.13	0	0.31	0.033	0.245	0.102	0.015	0.298	0.087	0.521	0.37	0.868	0.043	0.044	0.737	0.063	0.877	0.229	0.005	0.201	0.562	0.163	0.663	0.371	0.055
	N	155	147	155	155	155	155	155	155	155	155	155	155	155	155	155	155	155	155	155	155	155	155	155	155	155	155	155	155	155	155	155	155	155
Geographical area of the epidemiological research	Pearson Correlation		1	-0.098	0.153	0.158	0.005	-0.011	-0.017	0.041	-0.013	0.109	0.081	0.092	-0.002	-0.042	0.115	-0.06	0.029	-0.051	0.052	-0.131	-0.052	-0.034	0.043	-0.028	0.037	-0.007	0.047	0.081	0.091	-0.065	-0.047	0.053
	Sig. (2-tailed)			0.239	0.065	0.056	0.952	0.892	0.835	0.623	0.875	0.188	0.328	0.267	0.981	0.611	0.166	0.472	0.73	0.543	0.532	0.113	0.531	0.682	0.606	0.733	0.656	0.936	0.57	0.329	0.271	0.433	0.574	0.521
	N		147	147	147	147	147	147	147	147	147	147	147	147	147	147	147	147	147	147	147	147	147	147	147	147	147	147	147	147	147	147	147	147
the size of the municipality	Pearson Correlation			1	-,692**	-0.091	-,164*	0.137	0.099	0.079	-0.131	-0.156	-0.048	-0.072	-,219**	-0.033	0.021	0.039	0.093	-,217**	-0.126	-0.084	-0.02	0.104	-0.03	0.084	0.001	0.013	-0.111	-0.107	-0.101	-0.12	-0.107	-,166*
	Sig. (2-tailed)				0	0.262	0.042	0.089	0.221	0.326	0.105	0.052	0.553	0.372	0.006	0.687	0.792	0.63	0.25	0.007	0.119	0.299	0.802	0.196	0.71	0.299	0.986	0.874	0.169	0.186	0.213	0.137	0.183	0.039
	N			155	155	155	155	155	155	155	155	155	155	155	155	155	155	155	155	155	155	155	155	155	155	155	155	155	155	155	155	155	155	155
the urban nature of the municipality	Pearson Correlation				1	,243**	0.074	-0.05	0.005	-0.032	0.1	0.114	0.157	-0.034	0.139	-0.045	0.003	-0.017	-0.092	,192*	0.131	0.127	0.024	-0.009	0.151	-0.009	0.109	0.039	-0.048	0.098	0.034	0.114	0.078	,186*
	Sig. (2-tailed)					0.002	0.361	0.536	0.946	0.69	0.218	0.157	0.051	0.677	0.085	0.578	0.966	0.837	0.256	0.017	0.105	0.114	0.77	0.913	0.06	0.913	0.178	0.626	0.555	0.223	0.678	0.156	0.337	0.02
	N				155	155	155	155	155	155	155	155	155	155	155	155	155	155	155	155	155	155	155	155	155	155	155	155	155	155	155	155	155	155
the number of years worked as a local health official in this municipality	Pearson Correlation					1	0.029	-0.018	0.074	-0.006	-0.034	0.024	0.074	-0.02	0.057	-0.101	-0.085	-0.058	,241**	-0.13	-0.017	,196*	0.068	0.036	,189*	0.095	0.132	0.045	-,165*	0.148	0.122	0.025	0.034	,184*
	Sig. (2-tailed)						0.723	0.82	0.358	0.942	0.673	0.765	0.359	0.806	0.48	0.213	0.292	0.475	0.003	0.107	0.83	0.015	0.4	0.654	0.018	0.242	0.101	0.575	0.041	0.065	0.132	0.756	0.678	0.022
	N					155	155	155	155	155	155	155	155	155	155	155	155	155	155	155	155	155	155	155	155	155	155	155	155	155	155	155	155	155
whether the local health official had to consider other policy issues in his daily job besides public health	Pearson Correlation						1	-0.028	-0.095	-0.013	-0.155	0.027	0.006	-0.046	0.128	-0.006	-0.109	0.04	-0.007	-0.013	-0.017	0.024	-0.051	-0.002	-0.012	-0.079	-0.084	0.078	-0.06	-0.101	-0.054	-0.009	0.08	0.096
	Sig. (2-tailed)							0.733	0.238	0.872	0.054	0.743	0.943	0.573	0.113	0.941	0.178	0.624	0.928	0.872	0.838	0.765	0.528	0.984	0.88	0.33	0.3	0.332	0.458	0.211	0.502	0.914	0.324	0.237
	N						155	155	155	155	155	155	155	155	155	155	155	155	155	155	155	155	155	155	155	155	155	155	155	155	155	155	155	155
educational level of the official	Pearson Correlation							1	-0.001	0.022	-0.035	-0.03	-0.155	-0.117	0.056	-,190*	0.012	-0.072	-0.092	0.055	-0.149	-0.019	-0.07	0.084	0.025	-0.05	-0.069	-0.063	-,171*	0.06	0.063	0.053	0.135	-0.097
	Sig. (2-tailed)								0.988	0.783	0.665	0.711	0.054	0.146	0.49	0.018	0.884	0.372	0.252	0.493	0.064	0.814	0.388	0.301	0.76	0.537	0.391	0.437	0.034	0.456	0.435	0.511	0.093	0.23
	N							155	155	155	155	155	155	155	155	155	155	155	155	155	155	155	155	155	155	155	155	155	155	155	155	155	155	155
experience in conducting research	Pearson Correlation								1	0.001	0.05	-0.134	0.101	0.06	0.068	-0.067	-0.06	0.147	0.071	-0.044	0.024	0.066	-0.022	-0.067	0.132	,172*	,170*	0.117	-0.024	0.042	-0.009	-0.019	-0.056	0.099
	Sig. (2-tailed)									0.992	0.538	0.096	0.213	0.461	0.402	0.405	0.46	0.068	0.377	0.583	0.765	0.414	0.782	0.405	0.101	0.033	0.034	0.147	0.764	0.606	0.912	0.816	0.489	0.221
	N								155	155	155	155	155	155	155	155	155	155	155	155	155	155	155	155	155	155	155	155	155	155	155	155	155	155
Who took the initiative to start the memorandum	Pearson Correlation									1	0.098	0.065	-0.107	0.015	-0.126	-0.015	0.121	-0.092	-0.036	-0.132	-0.086	-0.073	-0.034	0.079	0.053	0.013	-0.031	-0.037	-0.012	0.039	-0.022	-0.074	-0.096	-0.016
	Sig. (2-tailed)										0.223	0.424	0.185	0.853	0.12	0.849	0.133	0.253	0.653	0.102	0.285	0.368	0.672	0.331	0.509	0.871	0.698	0.646	0.881	0.631	0.783	0.357	0.233	0.847
	N									155	155	155	155	155	155	155	155	155	155	155	155	155	155	155	155	155	155	155	155	155	155	155	155	155
the composition of the memorandum	Pearson Correlation										1	-0.041	-0.122	-0.001	-0.021	0.06	0.089	-0.045	0.004	-0.006	0.099	-0.087	-0.057	-0.047	-0.071	-0.002	0.018	-0.089	,233**	0.017	-0.033	-0.074	-0.053	-0.042
	Sig. (2-tailed)											0.614	0.13	0.991	0.796	0.456	0.271	0.576	0.957	0.94	0.221	0.281	0.481	0.559	0.382	0.976	0.828	0.268	0.004	0.83	0.679	0.36	0.515	0.606
	N										155	155	155	155	155	155	155	155	155	155	155	155	155	155	155	155	155	155	155	155	155	155	155	155
Did they receive support in the decision making process from the municipal Registry office	Pearson Correlation											1	,173*	-0.011	-0.017	0.061	-0.095	0.003	-0.009	0.022	-0.009	-0.014	0.1	0.026	0.142	0.104	0.008	-0.036	-0.041	0.036	-0.023	-0.031	0.065	,176*
	Sig. (2-tailed)												0.032	0.896	0.837	0.453	0.238	0.967	0.91	0.788	0.914	0.86	0.215	0.747	0.078	0.199	0.924	0.652	0.614	0.653	0.776	0.698	0.422	0.029
	N											155	155	155	155	155	155	155	155	155	155	155	155	155	155	155	155	155	155	155	155	155	155	155
type of the memorandum	Pearson Correlation												1	-0.019	0.105	-0.047	-,197*	-0.037	-0.116	0.067	0.117	-,224**	-0.043	-0.086	0.019	-0.04	0.046	-0.074	-0.097	-0.1	-0.018	-0.115	-0.093	0.009
	Sig. (2-tailed)													0.812	0.192	0.558	0.014	0.646	0.152	0.408	0.147	0.005	0.596	0.288	0.819	0.621	0.571	0.363	0.231	0.214	0.827	0.154	0.248	0.908
	N												155	155	155	155	155	155	155	155	155	155	155	155	155	155	155	155	155	155	155	155	155	155
Participation of city councilmemebers in preparation of the memorandum	Pearson Correlation													1	0.004	0.077	,203*	-,186*	,190*	0.157	,173*	0.101	0.145	-0.089	0.027	0.09	-0.028	0.039	0.012	0.039	0	-0.044	-0.084	-0.008
	Sig. (2-tailed)														0.964	0.34	0.012	0.02	0.018	0.051	0.032	0.209	0.072	0.268	0.743	0.263	0.729	0.629	0.881	0.632	0.999	0.585	0.297	0.917
	N													155	155	155	155	155	155	155	155	155	155	155	155	155	155	155	155	155	155	155	155	155
additional research information from other sources	Pearson Correlation														1	0.016	0.04	0.046	-0.012	0.145	0.019	0.106	0.045	0.036	-0.082	-0.05	0.02	0.102	-0.025	0.104	0.099	0.094	,232**	0.099
	Sig. (2-tailed)															0.842	0.618	0.569	0.885	0.071	0.81	0.187	0.581	0.655	0.313	0.54	0.807	0.207	0.759	0.2	0.218	0.243	0.004	0.22
	N														155	155	155	155	155	155	155	155	155	155	155	155	155	155	155	155	155	155	155	155
Participation of local health providers in preparation of the memorandum	Pearson Correlation															1	,216**	0.055	-0.035	0.154	0.097	0.059	,161*	0.104	-0.019	0.049	-0.036	0.017	0.026	0.062	0.061	0.019	0.045	0.078
	Sig. (2-tailed)																0.007	0.497	0.662	0.055	0.231	0.468	0.045	0.199	0.81	0.541	0.658	0.835	0.748	0.446	0.45	0.811	0.582	0.337
	N															155	155	155	155	155	155	155	155	155	155	155	155	155	155	155	155	155	155	155
Participation of local client representatives in preparation of the memorandum	Pearson Correlation																1	0.064	0.095	0.108	0.001	0.014	0.033	0.055	-0.04	-0.134	-0.133	0.005	-0.003	0	-0.006	0.011	-0.001	0.014
	Sig. (2-tailed)																	0.429	0.238	0.182	0.993	0.866	0.686	0.495	0.622	0.098	0.099	0.951	0.975	0.998	0.944	0.891	0.988	0.864
	N																155	155	155	155	155	155	155	155	155	155	155	155	155	155	155	155	155	155
Participation of colleague officials of other policy domains in preparation of the memorandum	Pearson Correlation																	1	-,170*	0.006	-0.118	0.065	0.068	0.01	0.079	0.087	0.015	-0.02	0.071	0.031	-0.029	0.056	0.143	0.152
	Sig. (2-tailed)																		0.034	0.944	0.144	0.424	0.4	0.898	0.327	0.283	0.858	0.809	0.377	0.697	0.724	0.486	0.075	0.058
	N																	155	155	155	155	155	155	155	155	155	155	155	155	155	155	155	155	155
the local officials were involved in the research process	Pearson Correlation																		1	-0.078	-0.02	,194*	,163*	0.087	0.066	,212**	,171*	,200*	-,208**	0.051	0.068	0.007	-0.058	0.072
	Sig. (2-tailed)																			0.333	0.808	0.015	0.042	0.283	0.412	0.008	0.034	0.012	0.01	0.529	0.401	0.936	0.476	0.375
	N																		155	155	155	155	155	155	155	155	155	155	155	155	155	155	155	155
Involvement in policy process by RPHS	Pearson Correlation																			1	,190*	0.004	-0.046	-0.026	-0.1	-0.137	-0.139	-0.069	-0.047	-0.028	-0.05	0.001	0.027	-0.095
	Sig. (2-tailed)																				0.018	0.962	0.569	0.751	0.216	0.089	0.084	0.39	0.56	0.727	0.54	0.991	0.739	0.242
	N																			155	155	155	155	155	155	155	155	155	155	155	155	155	155	155
Epidemiological health reports presented during policy development	Pearson Correlation																				1	-0.066	-0.15	-,210**	-0.074	-0.145	-0.016	-0.047	,257**	-0.065	-0.049	-0.081	-0.136	-0.085
	Sig. (2-tailed)																					0.414	0.062	0.009	0.363	0.071	0.846	0.558	0.001	0.425	0.542	0.315	0.092	0.293
	N																				155	155	155	155	155	155	155	155	155	155	155	155	155	155
Relevant for local health policy (expectations)	Pearson Correlation																					1	,596**	,455**	,496**	,482**	,420**	,415**	-0.156	,360**	,318**	,335**	,377**	,428**
	Sig. (2-tailed)																						0	0	0	0	0	0	0.052	0	0	0	0	0
	N																					155	155	155	155	155	155	155	155	155	155	155	155	155
Content is sufficiently current (expectations)	Pearson Correlation																						1	,363**	,398**	,416**	,285**	,410**	-,211**	,271**	,259**	,289**	,314**	,301**
	Sig. (2-tailed)																							0	0	0	0	0	0.009	0.001	0.001	0	0	0
	N																						155	155	155	155	155	155	155	155	155	155	155	155
Report is presented to me on time (expectations)	Pearson Correlation																							1	,229**	,346**	,240**	,258**	-,179*	,212**	,204*	,316**	,324**	0.09
	Sig. (2-tailed)																								0.004	0	0.003	0.001	0.026	0.008	0.011	0	0	0.266
	N																							155	155	155	155	155	155	155	155	155	155	155
Satisfied with the structure of the report (transfer)	Pearson Correlation																								1	,633**	,622**	,492**	-,236**	,413**	,333**	,486**	,442**	,616**
	Sig. (2-tailed)																									0	0	0	0.003	0	0	0	0	0
	N																								155	155	155	155	155	155	155	155	155	155
Report was easy to understand (transfer)	Pearson Correlation																									1	,612**	,485**	-,182*	,297**	,250**	,389**	,284**	,449**
	Sig. (2-tailed)																										0	0	0.023	0	0.002	0	0	0
	N																									155	155	155	155	155	155	155	155	155
Sufficient regional information (transfer)	Pearson Correlation																										1	,526**	-0.118	,374**	,324**	,339**	,278**	,474**
	Sig. (2-tailed)																											0	0.143	0	0	0	0	0
	N																										155	155	155	155	155	155	155	155
Sufficient local information (transfer)	Pearson Correlation																											1	-0.114	,343**	,289**	,387**	,284**	,446**
	Sig. (2-tailed)																												0.158	0	0	0	0	0
	N																											155	155	155	155	155	155	155
Media attention (transfer)	Pearson Correlation																												1	-0.043	-0.082	-,212**	-,246**	-,178*
	Sig. (2-tailed)																													0.593	0.313	0.008	0.002	0.027
	N																												155	155	155	155	155	155
RPHS is perceived as a credible source (acceptance)	Pearson Correlation																													1	,725**	,512**	,422**	,309**
	Sig. (2-tailed)																														0	0	0	0
	N																													155	155	155	155	155
RPHS made the basis of the epidemiological finding clear (acceptance)	Pearson Correlation																														1	,524**	,482**	,290**
	Sig. (2-tailed)																															0	0	0
	N																														155	155	155	155
Suited/Fitted well with personal belief system regarding local health policy (acceptance)	Pearson Correlation																															1	,648**	,437**
	Sig. (2-tailed)																																0	0
	N																															155	155	155
Suited the contemporary political vision on public health within the municipality (interpretation)	Pearson Correlation																																1	,376**
	Sig. (2-tailed)																																	0
	N																																155	155
Sufficiently related to other policy domains (expectations)	Pearson Correlation																																	1
	Sig. (2-tailed)
	N																																	155
*. Correlation is significant at the 0.05 level (2-tailed).
**. Correlation is significant at the 0.01 level (2-tailed).
