# Supplementary material for: Looking for interaction: quantitative measurement of research utilization by Dutch local health officials
Source: Health Res Policy Syst. 2012 Mar 13;10:9. doi: 10.1186/1478-4505-10-9 (PMC3341192; doi:10.1186/1478-4505-10-9)
Supplement: Additional file 2 — The combination for a new associated interaction variable for the regression analyses of conceptual use. [file 1478-4505-10-9-S2.XLS]

## Sheet: Sheet1
Case Processing Summary
	Cases
	Valid		Missing		Total
	N	Percent	N	Percent	N	Percent
Epidemiological health reports presented during policy development * Involvement in policy process by RPHS	155	1	0	0	155	1
presentatie epi rapport door GGD totale populatie * GGD en specifiek epidemiologie betrokken bij nota ontwikkeling Crosstabulation
Count
		Involvement in policy process by RPHS			Total
		RPHS professionals including epidemiologists	RPHS professionals excluding epidemiologists	No RPHS professionals involved
Epidemiological health reports presented during policy development	yes	42	25	0	67
	no	39	37	12	88
Total		81	62	12	155
