# Supplementary material for: Looking for interaction: quantitative measurement of research utilization by Dutch local health officials
Source: Health Res Policy Syst. 2012 Mar 13;10:9. doi: 10.1186/1478-4505-10-9 (PMC3341192; doi:10.1186/1478-4505-10-9)
Supplement: Additional file 3 — The additional ordinal regression analyses for instrumental use. [file 1478-4505-10-9-S3.XLS]

## Sheet: Sheet1
Case Processing Summary
		N	Marginal Percentage
I have recently started new concrete policy activities within my municipality	not applicable in my situation	56	0.36129
	minimal application in my situation	33	0.212903
	moderately applicable in my situation	37	0.23871
	applicable in my situation	19	0.122581
	strongly applicable in my situation	10	0.0645161
mainly experience with qualitative research	not true	123	0.793548
	true	32	0.206452
mainly experience with quantitative research	not true	136	0.877419
	true	19	0.122581
experience with both types of research	not true	105	0.677419
	true	50	0.322581
Involvement of the local health official in the research process	not involved	96	0.619355
	involved	59	0.380645
RPHS professionals including epidemiologists involved in policy process	not involved	74	0.477419
	involved	81	0.522581
RPHS professionals excluding epidemiologists involved in policy process	not involved	93	0.6
	involved	62	0.4
mainly positive media publications	not mentioned	130	0.83871
	mentioned	25	0.16129
mainly negative media publications	not mentioned	153	0.987097
	mentioned	2	0.0129032
mainly neutral media publications	not mentioned	129	0.832258
	mentioned	26	0.167742
variable media publications	not mentioned	142	0.916129
	mentioned	13	0.083871
no familiarity with any media publications	not mentioned	80	0.516129
	mentioned	75	0.483871
Valid		155	1
Missing		0
Total		155
Model Fitting Information
Model	-2 Log Likelihood	Chi-Square	df	Sig.
Intercept Only	328.655
Final	288.287	40.3676	11	3.09483e-05
Goodness-of-Fit
	Chi-Square	df	Sig.
Pearson	242.085	253	0.678195
Deviance	210.915	253	0.974766
Pseudo R-Square
Cox and Snell	0.229285
Nagelkerke	0.241995
McFadden	0.0883889
Parameter Estimates
		Estimate	Std. Error	Wald	df	Sig.	95% Confidence Interval
							Lower Bound	Upper Bound
Threshold:"I have recently started new concrete policy activities within my municipality"	[value = 1,00]	0.250851	2.65025	0.00895898	1	0.924591	-4.94354	5.44524
	[value = 2,00]	1.29327	2.65517	0.237243	1	0.626205	-3.91077	6.49731
	[value = 3,00]	2.66181	2.66393	0.998411	1	0.317695	-2.55939	7.88301
	[value = 4,00]	4.04466	2.66867	2.29707	1	0.129619	-1.18584	9.27516
Location	No experience with qualitative research	-0.739146	0.424979	3.025	1	0.0819903	-1.57209	0.0937976
	Mainly experience with qualitative research	0a	.	.	0	.	.	.
	No experience with quantitative research	0.871143	0.551195	2.49786	1	0.114001	-0.20918	1.95147
	Mainly experience with quantitative research	0a	.	.	0	.	.	.
	no experience with both types of research	-0.639097	0.364408	3.0758	1	0.0794656	-1.35332	0.0751296
	experience with both types of research	0a	.	.	0	.	.	.
	local health official not involved	-1.03191	0.322964	10.2088	1	0.00139774	-1.66491	-0.39891
	local health official involved	0a	.	.	0	.	.	.
	no RPHS professionals including epidemiologists involved in policy process	0.336452	0.579627	0.336938	1	0.561602	-0.799596	1.4725
	RPHS professionals including epidemiologists involved in policy process	0a	.	.	0	.	.	.
	No RPHS professionals excluding epidemiologists involved in policy process	1.05485	0.591076	3.18486	1	0.0743232	-0.103642	2.21333
	RPHS professionals excluding epidemiologists involved in policy process	0a	.	.	0	.	.	.
	mainly positive media publications not mentioned	0.820269	0.621319	1.74294	1	0.186766	-0.397494	2.03803
	mainly positive media publications mentioned	0a	.	.	0	.	.	.
	mainly negative media publications not mentioned	-1.58222	1.56043	1.02812	1	0.3106	-4.6406	1.47616
	mainly negative media publications mentioned	0a	.	.	0	.	.	.
	mainly neutral media publications not mentioned	0.649013	0.607651	1.14077	1	0.28549	-0.541962	1.83999
	mainly neutral media publications mentioned	0a	.	.	0	.	.	.
	variable media publications not mentioned	0.787617	0.717002	1.20667	1	0.271992	-0.617681	2.19291
	variable media publications mentioned	0a	.	.	0	.	.	.
	no familiarity with any media publications not mentioned	1.26442	0.541769	5.44693	1	0.0196027	0.202569	2.32626
	no familiarity with any media publications mentioned	0a	.	.	0	.	.	.
NOTE OF THE AUTHORS:
Because of the settings in SPSS 17.0 the categories of the independent variables are shuffled or reversed.
If no local officials involved in the research process this was negatively associated with instrumental use.
In other words no involvement is associated with less instrumental use and vice versa for awareness for media attention.
Because of the different presentation of the SPSS output between linear and ordinal regression analysis and the difficult interpretation,
we choose to present the ordinal regression solely in an appendix.
